# Supplementary material for: Symmetry breaking propulsion of magnetic microspheres in nonlinearly viscoelastic fluids
Source: Nat Commun. 2021 Feb 18;12:1116. doi: 10.1038/s41467-021-21322-0 (PMC7893017; doi:10.1038/s41467-021-21322-0)
Supplement: Supplementary file 5 — Supplementary Data 1 [file 41467_2021_21322_MOESM5_ESM.zip]

Archive with 131 entries (61 files):
- sourceFiles/Manuscript/
- sourceFiles/Manuscript/Figure 1bc/
- sourceFiles/Manuscript/Figure 1bc/0.2% methylcellulose/
- sourceFiles/Manuscript/Figure 1bc/0.2% methylcellulose/data2.mat
- sourceFiles/Manuscript/Figure 1bc/0.25% polyacrylamide/
- sourceFiles/Manuscript/Figure 1bc/0.25% polyacrylamide/data2.mat
- sourceFiles/Manuscript/Figure 1bc/15% NaCl/
- sourceFiles/Manuscript/Figure 1bc/15% NaCl/data2.mat
- sourceFiles/Manuscript/Figure 1bc/4% mucin/
- sourceFiles/Manuscript/Figure 1bc/4% mucin/data2.mat
- sourceFiles/Manuscript/Figure 3a/
- sourceFiles/Manuscript/Figure 3a/0.25% polyacrylamide/
- sourceFiles/Manuscript/Figure 3a/0.25% polyacrylamide/data2.mat
- sourceFiles/Manuscript/Figure 3a/4% mucin/
- sourceFiles/Manuscript/Figure 3a/4% mucin/data2.mat
- sourceFiles/Manuscript/Figure 3b/
- sourceFiles/Manuscript/Figure 3b/0.2 mT/
- sourceFiles/Manuscript/Figure 3b/0.2 mT/allData.mat
- sourceFiles/Manuscript/Figure 3b/0.2 mT/data2.mat
- sourceFiles/Manuscript/Figure 3b/1 mT/
- sourceFiles/Manuscript/Figure 3b/1 mT/allData.mat
- sourceFiles/Manuscript/Figure 3b/1 mT/data2.mat
- sourceFiles/Manuscript/Figure 3c/
- sourceFiles/Manuscript/Figure 3c/data2.mat
- sourceFiles/Manuscript/Figure 3c/dataT2.mat
- sourceFiles/Manuscript/Figure 3d/
- sourceFiles/Manuscript/Figure 3d/allData.mat
- sourceFiles/Manuscript/Figure 3d/data2.mat
- sourceFiles/Manuscript/Figure 3e/
- sourceFiles/Manuscript/Figure 3e/data2.mat
- sourceFiles/Manuscript/Figure 3f/
- sourceFiles/Manuscript/Figure 3f/data2.mat
- sourceFiles/Manuscript/Figure 5b/
- sourceFiles/Manuscript/Figure 5b/0.25% polyacrylamide/
- sourceFiles/Manuscript/Figure 5b/0.25% polyacrylamide/7_0.25% polyacrylamide cp fr.mat
- sourceFiles/Manuscript/Figure 5b/10% mucin/
- sourceFiles/Manuscript/Figure 5b/10% mucin/6_10% Mucin Stress Sweep Tes.mat
- sourceFiles/Manuscript/Figure 5b/2% mucin/
- sourceFiles/Manuscript/Figure 5b/2% mucin/2_2% Mucin Stress Sweep Test.mat
- sourceFiles/Manuscript/Figure 5b/3% mucin/
- sourceFiles/Manuscript/Figure 5b/3% mucin/3_3% Mucin Stress Sweep Test.mat
- sourceFiles/Manuscript/Figure 5b/4% mucin/
- sourceFiles/Manuscript/Figure 5b/4% mucin/4_4% Mucin Stress Sweep Test.mat
- sourceFiles/Manuscript/Figure 5d/
- sourceFiles/Manuscript/Figure 5d/4% Mucin Oscillation Test.mat
- sourceFiles/Manuscript/Figure 5e and Figure S17c/
- sourceFiles/Manuscript/Figure 5e and Figure S17c/cone-plate/
- sourceFiles/Manuscript/Figure 5e and Figure S17c/cone-plate/1_02SEPT2020_cp_mucus_w_surf_balance_pmma_plates_fully_filled_PM_old_balance_1.xls.mat
- sourceFiles/Manuscript/Figure 5e and Figure S17c/parrallel plate/
- sourceFiles/Manuscript/Figure 5e and Figure S17c/parrallel plate/2_02SEPT2020_pp_mucus_w_surf_balance_pmma_plates_fully_filled_PM_old_balance_1.xls.mat
- sourceFiles/readMe.txt
- sourceFiles/SI/
- sourceFiles/SI/Figure S14/
- sourceFiles/SI/Figure S14/rotation/
- sourceFiles/SI/Figure S14/rotation/1_static_allData.mat
- sourceFiles/SI/Figure S14/static/
- sourceFiles/SI/Figure S14/static/2_rot_allData.mat
- sourceFiles/SI/Figure S15/
- sourceFiles/SI/Figure S15/2% mucin/
- sourceFiles/SI/Figure S15/2% mucin/data2.mat
- sourceFiles/SI/Figure S15/3% mucin/
- sourceFiles/SI/Figure S15/3% mucin/data2.mat
- sourceFiles/SI/Figure S15/4% mucin/
- sourceFiles/SI/Figure S15/4% mucin/data2.mat
- sourceFiles/SI/Figure S16ab/
- sourceFiles/SI/Figure S16ab/(a)/
- sourceFiles/SI/Figure S16ab/(a)/10 micron diameter/
- sourceFiles/SI/Figure S16ab/(a)/10 micron diameter/data2.mat
- sourceFiles/SI/Figure S16ab/(a)/2 micron diameter/
- sourceFiles/SI/Figure S16ab/(a)/2 micron diameter/data2.mat
- sourceFiles/SI/Figure S16ab/(a)/4 micron diameter/
- sourceFiles/SI/Figure S16ab/(a)/4 micron diameter/data2.mat
- sourceFiles/SI/Figure S16ab/(a)/8 micron diameter/
- sourceFiles/SI/Figure S16ab/(a)/8 micron diameter/data2.mat
- sourceFiles/SI/Figure S16ab/(b)/
- sourceFiles/SI/Figure S16ab/(b)/10 micron diameter/
- sourceFiles/SI/Figure S16ab/(b)/10 micron diameter/data2.mat
- sourceFiles/SI/Figure S16ab/(b)/2 micron diameter/
- sourceFiles/SI/Figure S16ab/(b)/2 micron diameter/data2.mat
- sourceFiles/SI/Figure S16ab/(b)/4 micron diameter/
- sourceFiles/SI/Figure S16ab/(b)/4 micron diameter/data2.mat
- sourceFiles/SI/Figure S16ab/(b)/8 micron diameter/
- sourceFiles/SI/Figure S16ab/(b)/8 micron diameter/data2.mat
- sourceFiles/SI/Figure S17ab/
- sourceFiles/SI/Figure S17ab/cone and plate/
- sourceFiles/SI/Figure S17ab/cone and plate/1_01sept2020_cp_paa_no_surf_balance_pmma_plates_fully_filled_1.xls  .mat
- sourceFiles/SI/Figure S17ab/parrallel plate/
- sourceFiles/SI/Figure S17ab/parrallel plate/2_01SEPT2020_pp_paa_no_surf_balance_pmma_plates_fully_filled_4_1.xls.mat
- sourceFiles/SI/Figure S17de/
- sourceFiles/SI/Figure S17de/cone and plate/
- sourceFiles/SI/Figure S17de/cone and plate/1_02SEPT2020_cp_mucus_w_surf_balance_pmma_plates_fully_filled_PM_old_balance_1.xls.mat
- sourceFiles/SI/Figure S17de/parrallel plate/
- sourceFiles/SI/Figure S17de/parrallel plate/2_02SEPT2020_pp_mucus_w_surf_balance_pmma_plates_fully_filled_PM_old_balance_1.xls.mat
- sourceFiles/SI/Figure S1a/
- sourceFiles/SI/Figure S1a/0.25% polyacrylamide/
- sourceFiles/SI/Figure S1a/0.25% polyacrylamide/data2.mat
- sourceFiles/SI/Figure S1a/4% mucin/
- sourceFiles/SI/Figure S1a/4% mucin/data2.mat
- sourceFiles/SI/Figure S1b/
- sourceFiles/SI/Figure S1b/allData.mat
- sourceFiles/SI/Figure S2/
- sourceFiles/SI/Figure S2/0.25% polyacrylamide/
- sourceFiles/SI/Figure S2/0.25% polyacrylamide/data2.mat
- sourceFiles/SI/Figure S2/4% mucus/
- sourceFiles/SI/Figure S2/4% mucus/data2.mat
- sourceFiles/SI/Figure S3bc/
- sourceFiles/SI/Figure S3bc/data2.mat
- sourceFiles/SI/Figure S3ef/
- sourceFiles/SI/Figure S3ef/data2.mat
- sourceFiles/SI/Figure S4a/
- sourceFiles/SI/Figure S4a/dataT2.mat
- sourceFiles/SI/Figure S4b/
- sourceFiles/SI/Figure S4b/data2.mat
- sourceFiles/SI/Figure S5ab/
- sourceFiles/SI/Figure S5ab/allData.mat
- sourceFiles/SI/Figure S5ab/data2.mat
- sourceFiles/SI/Figure S5cd/
- sourceFiles/SI/Figure S5cd/allData.mat
- sourceFiles/SI/Figure S5cd/data2.mat
- sourceFiles/SI/Figure S6/
- sourceFiles/SI/Figure S6/0.2 mT increment/
- sourceFiles/SI/Figure S6/0.2 mT increment/allData.mat
- sourceFiles/SI/Figure S6/1 mT increment/
- sourceFiles/SI/Figure S6/1 mT increment/allData.mat
- sourceFiles/SI/Figure S6a and Figure S7/
- sourceFiles/SI/Figure S6a and Figure S7/allData.mat
- sourceFiles/SI/Figure S6a and Figure S7/data2.mat
- sourceFiles/SI/Figure S6b/
- sourceFiles/SI/Figure S6b/data2.mat
- sourceFiles/SI/Figure S6cd and Figure 3f/
- sourceFiles/SI/Figure S6cd and Figure 3f/data2.mat
