# Supplementary material for: Symmetry breaking propulsion of magnetic microspheres in nonlinearly viscoelastic fluids
Source: Nat Commun. 2021 Feb 18;12:1116. doi: 10.1038/s41467-021-21322-0 (PMC7893017; doi:10.1038/s41467-021-21322-0)
Supplement: Supplementary file 5 — Supplementary Data 1 [file 41467_2021_21322_MOESM5_ESM.zip › sourceFiles/readMe.txt]

All source files are provided as seperate .mat files and placed in a folder named for the specific figure(s) they represent. 

All 'data2.mat' files contain the averaged results of individual tests and averages of averages (means, standard deviations, etc). These can be easily used in matlab to replicate our plots

	Once loaded into matlab, the files can be called using data2.xMeans, data2.Sx (standard deviation), etc. 

Rehology data files (.mat) have the raw data from all tests AND the average data. Average data is compartmentalized into specific categories, 

	i.e. data.avg.storageModulus, data.avg.viscoisty, etc. 

Some allData.mat files are included, these contain raw positional data. To use these, load them into matlab and then use the following commands:
	i.e. data.data1 -> calls the first microparticle
	i.e. data.data1.data1.data -> gives the data for the first trial (xPosition, yPosition, frequency, etc.) for all points captured during the experiment. 
	These are only provided in a few instances because they can be confusing without context and have not been streamlined (yet) for general user examination at this time.
	HOWEVER, any interested parties should feel free to contact the authors, who will provide allData.mat files for any experiment (where applicable) and the code used to analyze them. 
	xCompVel is the velocity over each frame in the x-direction, xComVelMeans is the mean velocity over each frequency in the same direction. This pattern applies for velocities measured along the y-direction (yCompVel,yComVelMeans,etc.).
	The means of xComVelMeans, yComVelMeans, or overall velocity over different micropraticles and their respective standard deviations are shown in data2.mat files. 
	inc - represents the incrementaiton points during the experiment (i.e. incrmeenting frequency or static field) and which frames they occured on. 
	Some microparticles propelled in oposite directions (positive or negative along the propulsion axis) during experiments, these velocities have to be manually reversed in post-processing such that they all propel the same direction for reasonable comparison.  

For any confusion, please contact the authors for guidance. 
